# Supplementary material for: Design of Composite N-Doped Carbon Nanofiber/TiO2/Diatomite Separator for Lithium–Sulfur Batteries
Source: Materials (Basel). 2024 Nov 17;17(22):5615. doi: 10.3390/ma17225615 (PMC11595313; doi:10.3390/ma17225615)
Supplement: Supplementary file 1 [file materials-17-05615-s001.zip]

Archive with 1 entries (1 files):
- materials-3299008-supplementary.pdf
